# Supplementary material for: How cells determine the number of polarity sites
Source: eLife. 2021 Apr 26;10:e58768. doi: 10.7554/eLife.58768 (PMC8116050; doi:10.7554/eLife.58768)
Supplement: Source code 1. — The source code files used to simulate the 2D mechanistic negative feedback model based on GEF phosphorylation (Figure 6Aiii, B) and 2D mechanistic positive feedback model (Figure 1GHIJ) if k8 is set to zero. [file elife-58768-code1.zip › Mechanistic_2D/Parameters.m]

%%
% global so we don't have to pass into Euler function 

global k1a 
global k1b
global s
global k2a  
global k2b 
global k3 
global k4a 
global k4b 
global k5a 
global k5b 
global k7
global k8
global k9
global N
global eta

%% Set parameters
N = 100;                            % number of spatial grid points
Cellsize = 10;                       % sphere diameter (microns)
% variables for time-stepping
interval = 300;      % number of seconds to simulate, int
% reaction constants
k1a = 10;       %s-1,       BemGEFc -> BemGEF
s = 0.0001;
k1b = 10;       %s-1,       BemGEF -> BemGEFc
% GEF
k2a = 0.16;     %uM-1.s-1,  BemGEF + Cdc42D -> Cdc42T
k3  = 0.35;     %uM-1.s-1,  BemGEF42 + Cdc42D -> Cdc42T
%GAP
k2b = 0.35;    %s-1,       Cdc42T -> Cdc42D 
k4a = 10;       %uM-1.s-1,  BemGEF + Cdc42T -> BemGEF42
k4b = 10;       %s-1,       BemGEF42 -> BemGEF + Cdc42T
k5a = 36;
k5b = 0.65;
k7  = 10;       %uM-1.s-1,  BemGEFc + Cdc42T -> BemGEF42
k8 = 0.0063;
k9 = 0.0044;

eta = 0.01;  %eta: Vm/Vc, membrane/cytoplasm volume correction
Dconst = 0.0025;                % diffusion coefficient, D
Dconst_c = 10;

Bem1_tot = 0.06;
Cdc42_tot = 1;

%% Initial state options

% Option 1: Standard HSS using the parameters above (Default)
Cdc42T0   = 32.3633;
BemGEF420 = 1.4381;
BemGEF0   = 0.0431;
BemGEFc0  = 0.0013;
Cdc42D0   = 22.1990;
Cdc42Dc0  = 0.4008;
BemGEFi420= 3.9181;
BemGEFi0  = 0.1175;
BemGEFic0 = 0.0035;

% Option 2: Generate customized HSS if any of the parameters are changed
%           by setting HSS to 1.
HSS = 0;

% With the first two options, using concentration spikes give rise to peaks
Cdc42spike1 = 0;
Cdc42spike2 = 0;
BemGEFspike = 0;

% Option 3: Load 1 patch steady state (From infinite cytoplasmic diffusion)
load1pss = 0;

% Option 4: Load 2 patch steady state (From infinite cytoplasmic diffusion)
load2pss = 0;

%% Change condition at a certain time
break_time = 1;

% Change Protein amount of 
P_Cdc42 = 1;
P_BemGEF = 1;

break_p1_multiplier = 1.2;
break_p2_multiplier = 0.8;

start_compete = 1000;
break_compete = 1;
%% Output base name
output_basename = '';

%% Modified parameteres
Cellsize = 20;
load2pss = 1;
k2b = 1.75;
k8 = 0;
s = 0;
interval = 35000;
start_compete = 5001;
P_Cdc42 = 2;
P_BemGEF = 2;
output_basename = 'Test1_P2_compete';
