# Supplementary material for: How cells determine the number of polarity sites
Source: eLife. 2021 Apr 26;10:e58768. doi: 10.7554/eLife.58768 (PMC8116050; doi:10.7554/eLife.58768)
Supplement: Source code 1. — The source code files used to simulate the 2D mechanistic negative feedback model based on GEF phosphorylation (Figure 6Aiii, B) and 2D mechanistic positive feedback model (Figure 1GHIJ) if k8 is set to zero. [file elife-58768-code1.zip › Mechanistic_2D/RUN.m]

% Natasha Savage 04April11
%
% Euler variable step size

tic

close all;
clear all;

%% Load parameters
Parameters
%%
% storage files
%M_tc = zeros((interval+1)*N, N);
%Em_tc = zeros((interval+1)*N, N);
%Ec_tc = zeros((interval+1)*N, N);
%Mi_tc = zeros((interval+1)*N, N);
%Eim_tc = zeros((interval+1)*N, N);
%Eic_tc = zeros((interval+1)*N, N);
%RD_tc = zeros((interval+1)*N, N);
%RDc_tc = zeros((interval+1)*N, N);
Rtot_tc = zeros(interval+1, 1);
Etot_tc = zeros(interval+1, 1);
P1_tc = zeros(interval+1, 1);
P2_tc = zeros(interval+1, 1);

% variables for time-stepping
 dt=0.05;             % diffusion interval [sec]
%dt=0.005;             % diffusion interval [sec]
maxt = interval/dt;  % number of time-steps in interval

% variables for spatial discretization
dx  = Cellsize*sqrt(pi)/N;          % spatial meshsize (1D)

curr_t  = 0;          % keeps track of current time
nRsteps = 100;        % defines the initial reaction time-step (dt2)
dt2     = dt/nRsteps; % reaction time-step

% compute diffusion-coeff times dt/dx^2
Diff1  = Dconst * dt/dx^2;
Diff2  = Dconst_c * dt/dx^2;

% diffusion matrix of the quarter domain, includes dt/dx^2 factor
e        = ones(N,1);
Dxx_half      = spdiags([e, -2*e, e], -1:1, N, N);
Dxx_half(1,N/2) = 1;                     % periodic boundary conditions
Dxx_half(N/2,1) = 1;                     % of the first half-domain
Dxx_half(N,N/2+1) = 1;                   % periodic boundary conditions
Dxx_half(N/2+1,N) = 1;                   % of the second half-domain
Dxx_half(N/2,N/2+1) = 0;                 % no communication between two
Dxx_half(N/2+1,N/2) = 0;                 % half-domains
Dxx1_half      = Dxx_half*Diff1;
Dxx2_half      = Dxx_half*Diff2;

Mxx1_half = kron(speye(N),Dxx1_half);
Myy1_half = kron(Dxx1_half,speye(N));
Hop1_barrier = speye(N^2) - Mxx1_half - Myy1_half;   % heat operator, I-Dxx

Mxx2_half = kron(speye(N),Dxx2_half);
Myy2_half = kron(Dxx2_half,speye(N));
Hop2_barrier = speye(N^2) - Mxx2_half - Myy2_half;   % heat operator, I-Dxx

% diffusion matrix of the full domain, includes dt/dx^2 factor
Dxx      = spdiags([e, -2*e, e], -1:1, N, N);
Dxx(1,N) = 1;                   % periodic boundary conditions
Dxx(N,1) = 1;
Dxx1      = Dxx*Diff1;
Dxx2      = Dxx*Diff2;

Mxx = kron(speye(N),Dxx1_half);
Myy = kron(Dxx1,speye(N));
Hop1_nobarrier = speye(N^2) - Mxx - Myy;   % heat operator, I-Dxx

Mxx = kron(speye(N),Dxx2_half);
Myy = kron(Dxx2,speye(N));
Hop2_nobarrier = speye(N^2) - Mxx - Myy;   % heat operator, I-Dxx

%% Initial condition

if load1pss == 1
    load('1pss.mat');
elseif load2pss == 1
    load('2pss.mat');
else
    Cdc42T   = Cdc42T0   *ones(N); Cdc42T(50, 25) = Cdc42T0 + Cdc42spike1;Cdc42T(50, 75) = Cdc42T0 + Cdc42spike2;
    Cdc42D   = Cdc42D0   *ones(N);
    Cdc42Dc  = Cdc42Dc0  *ones(N)- ((Cdc42spike1 + Cdc42spike2)*eta/N/N)*ones(N);
    BemGEF42 = BemGEF420 *ones(N);
    BemGEFi42= BemGEFi420*ones(N);
    BemGEF   = BemGEF0   *ones(N); BemGEF(50, 25) = BemGEF0 + BemGEFspike;
    BemGEFc  = BemGEFc0  *ones(N)- ((BemGEFspike)*eta/N/N)*ones(N);
    BemGEFi  = BemGEFi0  *ones(N);
    BemGEFic = BemGEFic0 *ones(N);
    
end

   
%%

% print initial conditions into file
%{
RT_tc(1:N,:)  = Cdc42T;
M_tc(1:N,:)   = BemGEF42;
Em_tc(1:N,:)  = BemGEF;
Ec_tc(1:N,:)  = BemGEFc;
Mi_tc(1:N,:)  = BemGEFi42;
Eim_tc(1:N,:) = BemGEFi;
Eic_tc(1:N,:) = BemGEFic;
RD_tc(1:N,:)  = Cdc42D;
RDc_tc(1:N,:) = Cdc42Dc;
%}
% calculate mass balance
Rtot_tc(1) = ((sum(sum(Cdc42Dc))+sum(sum(eta*(Cdc42T + Cdc42D + BemGEF42 + BemGEFi42)))));
Etot_tc(1) = sum(sum(BemGEFc + BemGEFic))+sum(sum(eta*(BemGEF42 + BemGEFi42 + BemGEF + BemGEFi)));

P1_tc(1) = sum(sum(Cdc42T(:,1:N/2)+BemGEF42(:,1:N/2)));
P2_tc(1) = sum(sum(Cdc42T(:,N/2+1:N)+BemGEF42(:,N/2+1:N)));

% writing mass into file
      
% print progress scale bar
fprintf('Total simulation time: %d seconds\n\n', interval);
fprintf('0            25          50           75         100 (percent) \n');
fprintf('|------------|-----------|------------|-----------|\n');
  
%% 
progress = 1;
break_countdown = 0;
Cdc42T_start = zeros(N);
Cdc42Dc_start = zeros(N);
BemGEFc_start = zeros(N);
t7030 = 0;
P1_now = 0;
P2_now = 0;
      
for t0=1:1:maxt                   % dt = 0.05 incraments: maxt = 20/dt
    curr_t = curr_t+dt;           % update clock    
    
    % Change cytoplasmic diffusion constant at the time of choice
    if break_time ~= 0
        if t0*dt == break_time
            
%{
            % clear background
            Cdc42T_background    = mode(mode(Cdc42T));
            Cdc42D_background    = mode(mode(Cdc42D));
            Cdc42Dc_background   = mode(mode(Cdc42Dc));
            BemGEF42_background  = mode(mode(BemGEF42));
            BemGEF_background    = mode(mode(BemGEF));
            BemGEFc_background   = mode(mode(BemGEFc));
            BemGEFi42_background = mode(mode(BemGEFi42));
            BemGEFi_background   = mode(mode(BemGEFi));
            BemGEFic_background  = mode(mode(BemGEFic));
            Cdc42T   = Cdc42T    - Cdc42T_background;
            Cdc42D   = Cdc42D    - Cdc42D_background;
            Cdc42Dc  = Cdc42Dc   - Cdc42Dc_background;
            BemGEF42 = BemGEF42  - BemGEF42_background;
            BemGEFi42= BemGEFi42 - BemGEFi42_background;
            BemGEF   = BemGEF    - BemGEF_background;
            BemGEFc  = BemGEFc   - BemGEFc_background;
            BemGEFi  = BemGEFi   - BemGEFi_background;
            BemGEFic = BemGEFic  - BemGEFic_background;
%}            
            % change protein amount of total BemGEF or Cdc42.
            Cdc42T = Cdc42T*P_Cdc42;
            Cdc42D = Cdc42D*P_Cdc42;
            if P_Cdc42 > 1
                Cdc42Dc = Cdc42Dc*P_Cdc42 + mean(mean((BemGEF42+BemGEFi42)*(P_Cdc42 - 1)*eta));
                BemGEF42 = BemGEF42;
                BemGEFi42 = BemGEFi42;
                BemGEFc = BemGEFc;
            else
                Cdc42Dc = Cdc42Dc*P_Cdc42; 
                BemGEFc = BemGEFc - mean(mean((BemGEF42+BemGEFi42)*(P_Cdc42 - 1)*eta));
                BemGEF42 = BemGEF42*P_Cdc42;
                BemGEFi42 = BemGEFi42*P_Cdc42;
            end
            
            if P_BemGEF > 1
                BemGEFc = BemGEFc*P_BemGEF + mean(mean((BemGEF42+BemGEFi42)*(P_BemGEF - 1)*eta));
                BemGEF42 = BemGEF42;
                BemGEFi42 = BemGEFi42;
                Cdc42Dc = Cdc42Dc;
            else
                Cdc42Dc = Cdc42Dc - mean(mean((BemGEF42+BemGEFi42)*(P_BemGEF - 1)*eta));
                BemGEFc = BemGEFc*P_BemGEF;
                BemGEF42 = BemGEF42*P_BemGEF;
                BemGEFi42 = BemGEFi42*P_BemGEF;
            end
            BemGEF = BemGEF*P_BemGEF;
            BemGEFi = BemGEFi*P_BemGEF;
            BemGEFic = BemGEFic*P_BemGEF;
            
            % raise one patch, lower the other
            Cdc42T   = cat(2,Cdc42T(:,1:50)*break_p1_multiplier,    Cdc42T(:,51:100)*break_p2_multiplier);
            Cdc42D   = cat(2,Cdc42D(:,1:50)*break_p1_multiplier,    Cdc42D(:,51:100)*break_p2_multiplier);
            Cdc42Dc  = cat(2,Cdc42Dc(:,1:50)*break_p1_multiplier,   Cdc42Dc(:,51:100)*break_p2_multiplier);
            BemGEF42 = cat(2,BemGEF42(:,1:50)*break_p1_multiplier,  BemGEF42(:,51:100)*break_p2_multiplier);
            BemGEF   = cat(2,BemGEF(:,1:50)*break_p1_multiplier,    BemGEF(:,51:100)*break_p2_multiplier);
            BemGEFc  = cat(2,BemGEFc(:,1:50)*break_p1_multiplier,   BemGEFc(:,51:100)*break_p2_multiplier);
            BemGEFi42= cat(2,BemGEFi42(:,1:50)*break_p1_multiplier,  BemGEFi42(:,51:100)*break_p2_multiplier);
            BemGEFi  = cat(2,BemGEFi(:,1:50)*break_p1_multiplier,    BemGEFi(:,51:100)*break_p2_multiplier);
            BemGEFic = cat(2,BemGEFic(:,1:50)*break_p1_multiplier,   BemGEFic(:,51:100)*break_p2_multiplier);
%{
            % add background back
            Cdc42T   = Cdc42T    + Cdc42T_background;
            Cdc42D   = Cdc42D    + Cdc42D_background;
            Cdc42Dc  = Cdc42Dc   + Cdc42Dc_background;
            BemGEF42 = BemGEF42  + BemGEF42_background;
            BemGEFi42= BemGEFi42 + BemGEFi42_background;
            BemGEF   = BemGEF    + BemGEF_background;
            BemGEFc  = BemGEFc   + BemGEFc_background;
            BemGEFi  = BemGEFi   + BemGEFi_background;
            BemGEFic = BemGEFic  + BemGEFic_background;
%}
        end
    end
    
    if t0*dt < start_compete
        Hop1 = Hop1_barrier;
        Hop2 = Hop2_barrier;
    elseif start_compete == t0*dt
        Cdc42T_start = Cdc42T;
        Cdc42Dc_start = Cdc42Dc;
        BemGEFc_start = BemGEFc;
        Hop1 = Hop1_barrier;
        Hop2 = Hop2_barrier;
    else
        Hop1 = Hop1_nobarrier;
        Hop2 = Hop2_nobarrier;
    end
    
    react_step_Euler_VSS
    

    if(t0 >= interval/dt/50*progress)
      fprintf('*');
      progress = progress +1;
    end
    
    % store data every second
    if(t0>=1/dt && mod(t0,1/dt)==0) 
      
        %{
        RT_tc((t0*dt*N + 1):(t0*dt + 1)*N ,:)  = Cdc42T;
        M_tc((t0*dt*N + 1):(t0*dt + 1)*N ,:)   = BemGEF42;
        Em_tc((t0*dt*N + 1):(t0*dt + 1)*N ,:)  = BemGEF;
        Ec_tc((t0*dt*N + 1):(t0*dt + 1)*N ,:)  = BemGEFc;
        Mi_tc((t0*dt*N + 1):(t0*dt + 1)*N ,:)  = BemGEF42;
        Eim_tc((t0*dt*N + 1):(t0*dt + 1)*N ,:) = BemGEFi;
        Eic_tc((t0*dt*N + 1):(t0*dt + 1)*N ,:) = BemGEFic;
        RD_tc((t0*dt*N + 1):(t0*dt + 1)*N ,:)  = Cdc42D;
        RDc_tc((t0*dt*N + 1):(t0*dt + 1)*N ,:) = Cdc42Dc;
        
        %}

  
      
        % calculate mass balance
        Rtot_tc(t0*dt) = ((sum(sum(Cdc42Dc))+sum(sum(eta*(Cdc42T + Cdc42D + BemGEF42 + BemGEFi42)))));
        Etot_tc(t0*dt) = sum(sum(BemGEFc + BemGEFic))+sum(sum(eta*(BemGEF42 + BemGEFi42 + BemGEF + BemGEFi)));

        P1_now = sum(sum(Cdc42T(:,1:N/2)+BemGEF42(:,1:N/2)));
        P2_now = sum(sum(Cdc42T(:,N/2+1:N)+BemGEF42(:,N/2+1:N)));
        P1_tc(t0*dt) = P1_now;
        P2_tc(t0*dt) = P2_now;
        
        if P1_now/(P1_now+P2_now) < 0.7
            t7030 = t0*dt;
        end
            
    end    
    
    if break_compete 
        if P2_now/(P1_now+P2_now) < 0.01 && break_countdown == 0
            fprintf('competition went to < 1%');
            break_countdown = curr_t;
        end
        if curr_t > break_countdown + 50 && break_countdown ~= 0
            fprintf('simulation stopped');
            break
        end
    end
end  

%% ________________________________________________________________________


time_whole = toc

data_mat = strcat('data_', output_basename, '.mat');
%save(data_mat, 'RT_tc', 'M_tc', 'Em_tc', 'Ec_tc','RD_tc', 'RDc_tc', 'Rtot_tc', 'Etot_tc');%, 'Mi_tc', 'Eim_tc', 'Eic_tc') %

%clear RT_tc M_tc Em_tc Ec_tc RD_tc RDc_tc Rtot_tc Etot_tc Mi_tc Eim_tc Eic_tc; %

output_mat = strcat(output_basename, '.mat');
save(output_mat);

%% Plots
