# Supplementary material for: How cells determine the number of polarity sites
Source: eLife. 2021 Apr 26;10:e58768. doi: 10.7554/eLife.58768 (PMC8116050; doi:10.7554/eLife.58768)
Supplement: Source code 1. — The source code files used to simulate the 2D mechanistic negative feedback model based on GEF phosphorylation (Figure 6Aiii, B) and 2D mechanistic positive feedback model (Figure 1GHIJ) if k8 is set to zero. [file elife-58768-code1.zip › Mechanistic_2D/Euler_step.m]

% Euler_step


function [cdc42t,cdc42d,cdc42dc,bemgef42,bemgefi42,bemgef,bemgefc, bemgefi, bemgefic] = ...
         Euler_step(Cdc42T,Cdc42D,Cdc42Dc,BemGEF42,BemGEFi42,BemGEF,BemGEFc,BemGEFi, BemGEFic, h)


global k1a 
global k1b
global s
global k2a  
global k2b 
global k3 
global k4a 
global k4b 
global k5a 
global k5b 
global k7 
global k8
global k9
global N
global eta

nse = random('norm',0,1,[N,N]);

cdc42t   = Cdc42T   + h*((k2a *BemGEF +k3 *BemGEF42 ).*Cdc42D - k2b*Cdc42T  - k4a*BemGEF.*Cdc42T  + k4b*BemGEF42  - k7*BemGEFc.*Cdc42T ) ...
                    + h*(                                                   - k4a*BemGEFi.*Cdc42T + k4b*BemGEFi42 - k7*BemGEFic.*Cdc42T);   
                
bemgef42 = BemGEF42    + h*(k4a*BemGEF.*Cdc42T - k4b*BemGEF42 + k7*BemGEFc.*Cdc42T) ...
                       + h*(-k8.*BemGEF42.*BemGEF42) ...
                       + h*(-k8.*BemGEFi42.*BemGEF42);   
         
bemgefi42= BemGEFi42   + h*(k4a*BemGEFi.*Cdc42T - k4b*BemGEFi42 + k7*BemGEFic.*Cdc42T) ...
                       + h*(k8.*BemGEF42.*BemGEF42) ...
                       + h*(k8.*BemGEFi42.*BemGEF42); 
         
bemgef   = BemGEF   + h*(k1a*BemGEFc - k1b*BemGEF - k4a*BemGEF.*Cdc42T + k4b*BemGEF42) ...
                    - h*sqrt(s)*nse;
         
bemgefi  = BemGEFi  + h*(k1a*BemGEFic - k1b*BemGEFi - k4a*BemGEFi.*Cdc42T + k4b*BemGEFi42);

bemgefc  = BemGEFc  + h*(eta*(k1b*BemGEF - (k1a+k7*Cdc42T).*BemGEFc)) ...
                    + h*(k9.*BemGEFic) ...
                    + h*eta*sqrt(s)*nse;
         
bemgefic = BemGEFic + h*(eta*(k1b*BemGEFi - (k1a+k7*Cdc42T).*BemGEFic) - k9.*BemGEFic);

cdc42d   = Cdc42D   + h*(k2b*Cdc42T  - (k2a *BemGEF +k3 *BemGEF42 ).*Cdc42D - k5b*Cdc42D + k5a*Cdc42Dc);
                    
cdc42dc  = Cdc42Dc  + h*(eta*(k5b*Cdc42D - k5a*Cdc42Dc));
end
