# Supplementary material for: How cells determine the number of polarity sites
Source: eLife. 2021 Apr 26;10:e58768. doi: 10.7554/eLife.58768 (PMC8116050; doi:10.7554/eLife.58768)
Supplement: Source code 1. — The source code files used to simulate the 2D mechanistic negative feedback model based on GEF phosphorylation (Figure 6Aiii, B) and 2D mechanistic positive feedback model (Figure 1GHIJ) if k8 is set to zero. [file elife-58768-code1.zip › Mechanistic_2D/react_step_Euler_VSS.m]

% Edited by Natasha Savage 22Feb10
lp = 0;
react_t = 0;
et = 0.0001;


    while  lp ~= 2

        [Cdc42Th,Cdc42Dh,Cdc42Dch,BemGEF42h,BemGEFi42h,BemGEFh,BemGEFch,BemGEFih, BemGEFich] = ...
            Euler_step(Cdc42T, Cdc42D, Cdc42Dc, BemGEF42, BemGEFi42, BemGEF, BemGEFc, BemGEFi,  BemGEFic, dt2);
    
        [Cdc42Th2,Cdc42Dh2,Cdc42Dch2,BemGEF42h2,BemGEFi42h2,BemGEFh2,BemGEFch2,BemGEFih2, BemGEFich2] = ...
            Euler_step(Cdc42T,  Cdc42D,  Cdc42Dc,   BemGEF42,  BemGEFi42,  BemGEF,  BemGEFc,  BemGEFi,   BemGEFic, dt2/2);
        
        [Cdc42Th2,Cdc42Dh2,Cdc42Dch2,BemGEF42h2,BemGEFi42h2,BemGEFh2,BemGEFch2,BemGEFih2, BemGEFich2] = ...
            Euler_step(Cdc42Th2,Cdc42Dh2,Cdc42Dch2,BemGEF42h2,BemGEFi42h2,BemGEFh2,BemGEFch2,BemGEFih2, BemGEFich2, dt2/2);

        
     
        %Cdc42Te    = max(max(abs(Cdc42Th   - Cdc42Th2   )));
        %Cdc42De    = max(max(abs(Cdc42Dh   - Cdc42Dh2   )));
        Cdc42Dce   = max(max(abs(Cdc42Dch  - Cdc42Dch2  )));
        BemGEF42e  = max(max(abs(BemGEF42h - BemGEF42h2 )));
        %BemGEFi42e = max(max(abs(BemGEFi42h- BemGEFi42h2)));
        %BemGEFe    = max(max(abs(BemGEFh   - BemGEFh2   )));
        BemGEFce   = max(max(abs(BemGEFch  - BemGEFch2  )));
        %BemGEFie   = max(max(abs(BemGEFih  - BemGEFih2  )));
        %BemGEFice  = max(max(abs(BemGEFich - BemGEFich2 )));
        
        r = max([Cdc42Dce,BemGEFce,BemGEF42e]);
        
        % doing the step again with different stepsize        
        if r > et && lp == 0%|| ...
            %(any(Cdc42T(:)<0)||any(Cdc42Tc(:)<0)||any(Cdc42D(:)<0)||any(Cdc42Dc(:)<0)...
            %||any(BemGEF42(:)<0)||any(BemGEFi42(:)<0)||any(BemGEF(:)<0)||any(BemGEFi(:)<0)...
            %||any(BemGEFc(:)<0)||any(BemGEFic(:)<0))
        
            dt2 = dt2/1.5;     
            
            %if lp == 1
            %    lp = 0;
            %end             
            
            if dt < 0.00000001
                display('dt going below 10-7 sec!!!!');
            end

        % moving on
        else

            Cdc42T    = Cdc42Th2;
            Cdc42D    = Cdc42Dh2;
            Cdc42Dc   = Cdc42Dch2;
            BemGEF42  = BemGEF42h2;
            BemGEFi42 = BemGEFi42h2;
            BemGEF    = BemGEFh2;
            BemGEFc   = BemGEFch2;
            BemGEFi   = BemGEFih2;
            BemGEFic  = BemGEFich2;
            
            % adding the step on 
            react_t = react_t + dt2;
            % setting new stepsize for next step
            dt2 = 1.5*dt2;
            
            if lp == 1
                lp = 2;
            end
            
        end
            
        % Making sure we stay within the dt interval
        if react_t + dt2 > dt && lp ~= 2
            dt2 = dt - react_t;
            lp = 1;
            
        end            

    end
    


    %% now diffuse
    
    % membrane
    Cdc42T   = reshape(Hop1\reshape(Cdc42T   ,N^2,1),N,N);
    Cdc42D   = reshape(Hop1\reshape(Cdc42D   ,N^2,1),N,N);
    BemGEF42 = reshape(Hop1\reshape(BemGEF42 ,N^2,1),N,N);
    %BemGEFi42= reshape(Hop1\reshape(BemGEFi42,N^2,1),N,N);
    BemGEF   = reshape(Hop1\reshape(BemGEF   ,N^2,1),N,N);
    %BemGEFi  = reshape(Hop1\reshape(BemGEFi  ,N^2,1),N,N);
    

    % cytoplasm
    Cdc42Dc(:,:) = reshape(Hop2\reshape(Cdc42Dc   ,N^2,1),N,N);
    BemGEFc(:,:) = reshape(Hop2\reshape(BemGEFc   ,N^2,1),N,N);
    %BemGEFic(:,:)= reshape(Hop2\reshape(BemGEFic   ,N^2,1),N,N);

    
    %% checking for negative values

    if (any(Cdc42T(:)<0)||any(Cdc42D(:)<0)||any(Cdc42Dc(:)<0)...
        ||any(BemGEF42(:)<0)||any(BemGEFi42(:)<0)||any(BemGEF(:)<0)||any(BemGEFi(:)<0)...
        ||any(BemGEFc(:)<0)||any(BemGEFic(:)<0))
        
        
        fprintf(' %5.4f ', curr_t);  
        if any(Cdc42T(:)<0) 
            fprintf(' Cdc42T ');
            fprintf('Cdc42T is negative');
        end
        if any(Cdc42D(:)<0) 
            fprintf(' Cdc42D ');
            fprintf('Cdc42D is negative');
        end
        if any(Cdc42Dc(:)<0) 
            fprintf(' Cdc42Dc ');
            fprintf('Cdc42Dc is negative');
        end
        if any(BemGEF42(:)<0) 
            fprintf(' BemGEF42 ');
            fprintf('BemGEF42 is negative');
        end
        if any(BemGEFi42(:)<0) 
            fprintf(' BemGEFi42 ');
            fprintf('BemGEFi42 is negative');
        end
        if any(BemGEF(:)<0) 
            fprintf(' BemGEF ');
            fprintf('BemGEF is negative');            
        end
        if any(BemGEFc(:)<0) 
            fprintf(' BemGEFc ');
            fprintf('BemGEFc is negative');
        end
        if any(BemGEFi(:)<0) 
            fprintf(' BemGEFi ');
            fprintf('BemGEFi is negative');
        end
        if any(BemGEFic(:)<0) 
            fprintf(' BemGEFic ');
            fprintf('BemGEFic is negative');
        end
        
        fprintf(' \n ');
    end
    
    
