# Supplementary material for: How cells determine the number of polarity sites
Source: eLife. 2021 Apr 26;10:e58768. doi: 10.7554/eLife.58768 (PMC8116050; doi:10.7554/eLife.58768)
Supplement: Source code 1. — The source code files used to simulate the 2D mechanistic negative feedback model based on GEF phosphorylation (Figure 6Aiii, B) and 2D mechanistic positive feedback model (Figure 1GHIJ) if k8 is set to zero. [file elife-58768-code1.zip › Mechanistic_2D/HSS_gen.m]

%% Homogeneous steady state k3 = 0 : BemGEF42 + Cdc42D -> BemGEF42 + Cdc42T

Y0 = zeros(9,1); 
Y0(4)= Bem1_tot;  % BemGEFc
Y0(6)= Cdc42_tot;     % Cdc42c
[T,Y]=ode23s('steady_state_ode_ic',[0 10000],Y0);
      Cdc42T0   = Y(end,1);
      BemGEF420 = Y(end,2);
      BemGEF    = Y(end,3);
      BemGEFc   = Y(end,4);
      Cdc42D0   = Y(end,5);
      Cdc42Dc0  = Y(end,6);
      BemGEFi420= Y(end,7);
      BemGEFi0  = Y(end,8);
      BemGEFic0 = Y(end,9);
