# Supplementary material for: How cells determine the number of polarity sites
Source: eLife. 2021 Apr 26;10:e58768. doi: 10.7554/eLife.58768 (PMC8116050; doi:10.7554/eLife.58768)
Supplement: Source code 2. — The source code files used to simulate 1D conceptual ‘Indirect substrate model’ in Figure 5. [file elife-58768-code2.zip]

Archive with 6 entries (5 files):
- Conceptual_1D/
- Conceptual_1D/Parameters.m
- __MACOSX/Conceptual_1D/._Parameters.m
- Conceptual_1D/initial_state_1D.mat
- Conceptual_1D/Main1D.m
- __MACOSX/Conceptual_1D/._Main1D.m
