# Supplementary material for: How cells determine the number of polarity sites
Source: eLife. 2021 Apr 26;10:e58768. doi: 10.7554/eLife.58768 (PMC8116050; doi:10.7554/eLife.58768)
Supplement: Source code 2. — The source code files used to simulate 1D conceptual ‘Indirect substrate model’ in Figure 5. [file elife-58768-code2.zip › Conceptual_1D/Parameters.m]

%% Load Parameters

global a
global b
global c
global d
global n

N = 500; % recommended for 1D
%N = 200;% recommended for 2D
L = 10;     
interval = 300;

% diffusion constants
Du = 0.01; 
Dv = 1;

% error tolerated
error_tolerated = 0.05;
error_tolerated_ss = 0.0002;

% multiply protein amount
P = 1; %(M = 2*Cellsize*P)

% reaction coefficients
a = 1;     
b = 1;
c = 0.0001;
d = 1;
n = 4;

%% initial condition option
loadstate = 0; % loadstate = 1; if initial condition specified
spikes = 0; % spikes = 2; to get 2 peak steady state
%% change peak size at break_time
break_time = 0; % starts competition (or change peak size)
                % at break_time if break_time ~= 0
p1_multiplier = 1.2;
p2_multiplier = 0.8;

break_time_2 = 0; % starts competition (or change peak size)
                % at break_time_2 if break_time_2 ~= 0
p1_multiplier_2 = 1.2;
p2_multiplier_2 = 0.8;


break_compete = 0; % break_compete = 1 if want to end simulation at the end of competition.

%% Ourput base name
output_basename = '';
%% Modified parameters (costumize the parameters above here)
loadstate = 1;
output_basename = 'Test1';
